# Supplementary material for: The Characterization of Non-oncologic Chronic Drug Therapy in Bladder Cancer Patients and the Impact on Recurrence-Free and Cancer-Specific Survival: A Prospective Study
Source: J Clin Med. 2023 Oct 25;12(21):6749. doi: 10.3390/jcm12216749 (PMC10648271; doi:10.3390/jcm12216749)
Supplement: Supplementary file 1 [file jcm-12-06749-s001.zip]

Archive with 1 entries (1 files):
- jcm-2639454-supplementary.pdf
